# Supplementary material for: Two new corticioid species in Amylocorticiales and Atheliales (Agaricomycetes, Basidiomycota) from Southwestern China
Source: MycoKeys. 2026 Jun 18;134:225–44. doi: 10.3897/mycokeys.134.200816 (PMC13306206; doi:10.3897/mycokeys.134.200816)
Supplement: XML Treatment for Leptosporomyces caeruleogriseum [file mycokeys.134.200816-treatment2.xml]

<!DOCTYPE tp:taxon-treatment
  PUBLIC "-//TaxonX//DTD Taxonomic Treatment Publishing DTD v0 20100105//EN" "tax-treatment-NSO.dtd">
<tp:taxon-treatment xmlns:tp="http://www.plazi.org/taxpub"><tp:treatment-meta><kwd-group><label>Taxon classification</label><kwd>
                <named-content content-type="kingdom">
                  <named-content content-type="taxon-name">
                    <named-content content-type="kingdom">Fungi</named-content>
                  </named-content>
                </named-content>
              </kwd><kwd>
                <named-content content-type="order">Atheliales</named-content>
              </kwd><kwd>
                <named-content content-type="family">Atheliaceae</named-content>
              </kwd></kwd-group><mixed-citation publication-type="journal"><person-group><name><surname>Cui</surname><given-names>Yu-Jin</given-names></name><name><surname>Wang</surname><given-names>Chao-Ge</given-names></name><name><surname>Dai</surname><given-names>Yu-Cheng</given-names></name><name><surname>Wu</surname><given-names>Ying-Da</given-names></name></person-group><article-title>Two new corticioid species in <tp:taxon-name><tp:taxon-name-part taxon-name-part-type="order" reg="Amylocorticiales">Amylocorticiales</tp:taxon-name-part></tp:taxon-name> and <tp:taxon-name><tp:taxon-name-part taxon-name-part-type="order" reg="Atheliales">Atheliales</tp:taxon-name-part></tp:taxon-name> (<tp:taxon-name><tp:taxon-name-part taxon-name-part-type="class" reg="Agaricomycetes">Agaricomycetes</tp:taxon-name-part></tp:taxon-name>, <tp:taxon-name><tp:taxon-name-part taxon-name-part-type="phylum" reg="Basidiomycota">Basidiomycota</tp:taxon-name-part></tp:taxon-name>) from Southwestern China</article-title><source>MycoKeys</source><day>18</day><month>06</month><year>2026</year><volume>134</volume><fpage>225</fpage><lpage>244</lpage><pub-id pub-id-type="doi">10.3897/mycokeys.134.200816</pub-id></mixed-citation></tp:treatment-meta><tp:nomenclature><tp:taxon-name><object-id xmlns:xlink="http://www.w3.org/1999/xlink" content-type="arpha" xlink:type="simple">19EDFA4D-1B3D-54C2-9178-74C9BCDD56F2</object-id>
                    		<tp:taxon-name-part taxon-name-part-type="genus" reg="Leptosporomyces">Leptosporomyces</tp:taxon-name-part> <tp:taxon-name-part taxon-name-part-type="species" reg="caeruleogriseum">caeruleogriseum</tp:taxon-name-part>
                    	
                    		<object-id xmlns:xlink="http://www.w3.org/1999/xlink" content-type="mycobank" xlink:type="simple">863719</object-id>
                    	</tp:taxon-name><tp:taxon-authority>Y.J. Cui, Yuan Yuan, Chao G. Wang &amp; Y.C. Dai</tp:taxon-authority><tp:taxon-status xmlns:xlink="http://www.w3.org/1999/xlink" xlink:type="simple">sp. nov.</tp:taxon-status><xref ref-type="fig" rid="F2">Figs 2</xref><xref ref-type="fig" rid="F3">, 3</xref></tp:nomenclature><tp:treatment-sec sec-type="Holotype"><title>Holotype.</title><p>China • Xizang, Linzhi, Bayi Dist., Forest along the Road 318, <named-content xmlns:xlink="http://www.w3.org/1999/xlink" content-type="dwc:verbatimCoordinates" xlink:type="simple">30°06.138'N, 95°06.624'E</named-content>, elevation 2,100 m, on fallen branch of <italic><tp:taxon-name><tp:taxon-name-part taxon-name-part-type="genus" reg="Pinus">Pinus</tp:taxon-name-part> <tp:taxon-name-part taxon-name-part-type="species" reg="yunnanensis">yunnanensis</tp:taxon-name-part></tp:taxon-name></italic>, 7 October 2025, Dai 38825 (BJFC060084).</p><fig id="F2" position="float" orientation="portrait"><object-id xmlns:xlink="http://www.w3.org/1999/xlink" content-type="doi" xlink:type="simple">10.3897/mycokeys.134.200816.figure2</object-id><object-id xmlns:xlink="http://www.w3.org/1999/xlink" content-type="arpha" xlink:type="simple">34915803-AF6D-5A00-B2C3-5F1E85815EEC</object-id><label>Figure 2.</label><caption><p>Basidiomata of <italic><tp:taxon-name><tp:taxon-name-part taxon-name-part-type="genus" reg="Leptosporomyces">Leptosporomyces</tp:taxon-name-part> <tp:taxon-name-part taxon-name-part-type="species" reg="caeruleogriseum">caeruleogriseum</tp:taxon-name-part></tp:taxon-name></italic> (holotype, <named-content xmlns:xlink="http://www.w3.org/1999/xlink" content-type="dwc:institutional_code" xlink:title="Beijing Forestry University" xlink:href="https://scientific-collections.gbif.org/institution/b0f02bea-c4c9-489a-a8ff-40048cf99952" xlink:type="simple">BJFC</named-content> 060084). Scale bars: 1 cm (<bold>a</bold>); 1 mm (<bold>b</bold>).</p></caption><graphic xmlns:xlink="http://www.w3.org/1999/xlink" xlink:href="mycokeys-134-225-g002.jpg" id="oo_1684636.jpg" position="float" orientation="portrait" xlink:type="simple"><uri content-type="original_file" xlink:type="simple">https://binary.pensoft.net/fig/1684636</uri></graphic></fig><fig id="F3" position="float" orientation="portrait"><object-id xmlns:xlink="http://www.w3.org/1999/xlink" content-type="doi" xlink:type="simple">10.3897/mycokeys.134.200816.figure3</object-id><object-id xmlns:xlink="http://www.w3.org/1999/xlink" content-type="arpha" xlink:type="simple">65E908F3-F16C-5F2B-B34A-959627ED3D17</object-id><label>Figure 3.</label><caption><p>Microscopic structures of <italic><tp:taxon-name><tp:taxon-name-part taxon-name-part-type="genus" reg="Leptosporomyces">Leptosporomyces</tp:taxon-name-part> <tp:taxon-name-part taxon-name-part-type="species" reg="caeruleogriseum">caeruleogriseum</tp:taxon-name-part></tp:taxon-name></italic> (holotype, <named-content xmlns:xlink="http://www.w3.org/1999/xlink" content-type="dwc:institutional_code" xlink:title="Beijing Forestry University" xlink:href="https://scientific-collections.gbif.org/institution/b0f02bea-c4c9-489a-a8ff-40048cf99952" xlink:type="simple">BJFC</named-content> 060084) <bold>a</bold>. Basidiospores; <bold>b</bold>. Basidia and basidioles; <bold>c</bold>. a section of basidioma.</p></caption><graphic xmlns:xlink="http://www.w3.org/1999/xlink" xlink:href="mycokeys-134-225-g003.jpg" id="oo_1684637.jpg" position="float" orientation="portrait" xlink:type="simple"><uri content-type="original_file" xlink:type="simple">https://binary.pensoft.net/fig/1684637</uri></graphic></fig></tp:treatment-sec><tp:treatment-sec sec-type="Etymology"><title>Etymology.</title><p><italic>Caeruleogriseum</italic> (Lat.): refers to the species having bluish gray hymenophore when fresh.</p></tp:treatment-sec><tp:treatment-sec sec-type="Description"><title>Description.</title><p><bold><italic>Basidiomata</italic></bold>. Annual, resupinate, coriaceous, without odor or taste when fresh, becoming soft membranous and lighter in weight upon drying, up to 4 cm long, 2.5 cm wide and 0.4 mm thick at the center when dry. Hymenophore slightly scabrous, hypochnoid to arachnoid. Surface bluish gray (20C4) when fresh, becoming cream (4A2) to curry yellow (4B8) upon drying; sterile margin indistinct, somewhat fibrillose, white to cream (4A2).</p><p><bold><italic>Hyphal structure</italic></bold>. Hyphal system monomitic; generative hyphae bearing clamp connections, hyaline, IKI−, weakly <abbrev xmlns:xlink="http://www.w3.org/1999/xlink" xlink:title="cyanophilous in Cotton Blue" xlink:type="simple">CB+</abbrev>; tissues unchanged in <abbrev xmlns:xlink="http://www.w3.org/1999/xlink" xlink:title="5% potassium hydroxide" xlink:type="simple">KOH</abbrev>.</p><p><bold><italic>Subiculum and Hymenium</italic></bold>. Subicular generative hyphae clamped, 2–3 µm in diam, thin- to slightly thick-walled, usually branched, crystals occasionally present among the hyphae, interwoven. Subhymenial hyphae 2–2.5 µm in diam, thin–walled, frequently branched. Cystidia and cystidioles absent. Basidia cylindrical–subclavate, 8.5–12 × 3.4–4.5 µm, 4-sterigmate, with basal clamp connection; basidioles abundant and dominant, in shape similar to basidia, but slightly smaller.</p><p><bold><italic>Basidiospores</italic></bold>. Oblong ellipsoid, hyaline, thin-walled, smooth, IKI−, faintly <abbrev xmlns:xlink="http://www.w3.org/1999/xlink" xlink:title="cyanophilous in Cotton Blue" xlink:type="simple">CB+</abbrev>, 3–4 (–4.5) × 1.5–2 (–2.2) µm, L = 3.52 μm, W = 1.76 μm, Q = 2–2.1 (n=60/2).</p><p><bold><italic>Type of rot</italic></bold>. White rot.</p></tp:treatment-sec><tp:treatment-sec sec-type="Additional specimen examined"><title>Additional specimen examined.</title><p>China • Guizhou, Weining County, Forests of Xiaohai Town, <named-content xmlns:xlink="http://www.w3.org/1999/xlink" content-type="dwc:verbatimCoordinates" xlink:type="simple">26.9746°N, 104.1788°E</named-content>, elevation 2200 m, on fallen branch of <italic><tp:taxon-name><tp:taxon-name-part taxon-name-part-type="genus" reg="Pinus">Pinus</tp:taxon-name-part> <tp:taxon-name-part taxon-name-part-type="species" reg="yunnanensis">yunnanensis</tp:taxon-name-part></tp:taxon-name></italic>, 25 June 2024, Dai 28277 (BJFC048537).</p></tp:treatment-sec><tp:treatment-sec sec-type="Notes"><title>Notes.</title><p><italic><tp:taxon-name><tp:taxon-name-part taxon-name-part-type="genus" reg="Leptosporomyces">Leptosporomyces</tp:taxon-name-part> <tp:taxon-name-part taxon-name-part-type="species" reg="caeruleogriseum">caeruleogriseum</tp:taxon-name-part></tp:taxon-name></italic> is characterised by coriaceous basidiomata with a bluish gray hymenophore surface when fresh, soft membranous and cream to curry-yellow when dry, indistinct sterile margin, encrusted generative hyphae, the absence of cystidia, oblong ellipsoid basidiospores measuring 3–4 × 1.5–2 µm.</p><p>In the phylogenetic analyses, <italic><tp:taxon-name><tp:taxon-name-part taxon-name-part-type="genus" reg="Leptosporomyces">Leptosporomyces</tp:taxon-name-part> <tp:taxon-name-part taxon-name-part-type="species" reg="caeruleogriseum">caeruleogriseum</tp:taxon-name-part></tp:taxon-name></italic> is closely related to <italic><tp:taxon-name><tp:taxon-name-part taxon-name-part-type="genus" reg="Leptosporomyces">L.</tp:taxon-name-part> <tp:taxon-name-part taxon-name-part-type="species" reg="galzinii">galzinii</tp:taxon-name-part></tp:taxon-name></italic>, <italic><tp:taxon-name><tp:taxon-name-part taxon-name-part-type="genus" reg="Byssocorticium">Byssocorticium</tp:taxon-name-part> <tp:taxon-name-part taxon-name-part-type="species" reg="atrovirens">atrovirens</tp:taxon-name-part></tp:taxon-name></italic>, <italic><tp:taxon-name><tp:taxon-name-part taxon-name-part-type="genus" reg="Byssocorticium">B.</tp:taxon-name-part> <tp:taxon-name-part taxon-name-part-type="species" reg="caeruleum">caeruleum</tp:taxon-name-part></tp:taxon-name></italic>, <italic><tp:taxon-name><tp:taxon-name-part taxon-name-part-type="genus" reg="Byssocorticium">B.</tp:taxon-name-part> <tp:taxon-name-part taxon-name-part-type="species" reg="pulchrum">pulchrum</tp:taxon-name-part></tp:taxon-name></italic>, and <italic><tp:taxon-name><tp:taxon-name-part taxon-name-part-type="genus" reg="Byssocorticium">B.</tp:taxon-name-part> <tp:taxon-name-part taxon-name-part-type="species" reg="yunnanense">yunnanense</tp:taxon-name-part></tp:taxon-name></italic>. The four species of <italic><tp:taxon-name><tp:taxon-name-part taxon-name-part-type="genus" reg="Byssocorticium">Byssocorticium</tp:taxon-name-part></tp:taxon-name></italic> can be readily distinguished from <italic><tp:taxon-name><tp:taxon-name-part taxon-name-part-type="genus" reg="Leptosporomyces">Leptosporomyces</tp:taxon-name-part> <tp:taxon-name-part taxon-name-part-type="species" reg="caeruleogriseum">caeruleogriseum</tp:taxon-name-part></tp:taxon-name></italic> by their larger basidia and differently shaped basidiospores. <italic><tp:taxon-name><tp:taxon-name-part taxon-name-part-type="genus" reg="Byssocorticium">Byssocorticium</tp:taxon-name-part> <tp:taxon-name-part taxon-name-part-type="species" reg="atrovirens">atrovirens</tp:taxon-name-part></tp:taxon-name></italic> possesses basidia measuring 15–25 × 4–5 µm and subglobose basidiospores (<xref ref-type="bibr" rid="B2">Bernicchia et al. 2010</xref>); <italic><tp:taxon-name><tp:taxon-name-part taxon-name-part-type="genus" reg="Byssocorticium">B.</tp:taxon-name-part> <tp:taxon-name-part taxon-name-part-type="species" reg="caeruleum">caeruleum</tp:taxon-name-part></tp:taxon-name></italic> has basidia 22–30 × 6–7 µm and globose, subglobose, to pyriform basidiospores (<xref ref-type="bibr" rid="B24">Kotiranta et al. 2012</xref>); <italic><tp:taxon-name><tp:taxon-name-part taxon-name-part-type="genus" reg="Byssocorticium">B.</tp:taxon-name-part> <tp:taxon-name-part taxon-name-part-type="species" reg="pulchrum">pulchrum</tp:taxon-name-part></tp:taxon-name></italic> is characterized by basidia 25–30 × 6–7 µm and globose basidiospores (<xref ref-type="bibr" rid="B7">Eriksson and Ryvarden 1973</xref>); and <italic><tp:taxon-name><tp:taxon-name-part taxon-name-part-type="genus" reg="Byssocorticium">B.</tp:taxon-name-part> <tp:taxon-name-part taxon-name-part-type="species" reg="yunnanense">yunnanense</tp:taxon-name-part></tp:taxon-name></italic> has basidia 16.5–32 × 5–7.5 µm and globose to ellipsoid basidiospores (<xref ref-type="bibr" rid="B48">Wijesinghe et al. 2025</xref>). In contrast, <italic><tp:taxon-name><tp:taxon-name-part taxon-name-part-type="genus" reg="Leptosporomyces">L.</tp:taxon-name-part> <tp:taxon-name-part taxon-name-part-type="species" reg="caeruleogriseum">caeruleogriseum</tp:taxon-name-part></tp:taxon-name></italic> has much smaller basidia (8.5–12 × 3.4–4.5 µm) and oblong ellipsoid basidiospores.</p><p>Morphologically, <italic><tp:taxon-name><tp:taxon-name-part taxon-name-part-type="genus" reg="Leptosporomyces">L.</tp:taxon-name-part> <tp:taxon-name-part taxon-name-part-type="species" reg="caeruleogriseum">caeruleogriseum</tp:taxon-name-part></tp:taxon-name></italic> is highly similar to <italic><tp:taxon-name><tp:taxon-name-part taxon-name-part-type="genus" reg="Leptosporomyces">L.</tp:taxon-name-part> <tp:taxon-name-part taxon-name-part-type="species" reg="galzinii">galzinii</tp:taxon-name-part></tp:taxon-name></italic> by having resupinate and smooth basidiomata, similar hyphal structure, and similar basidiospores (<xref ref-type="bibr" rid="B9">Eriksson and Ryvarden 1976</xref>). However, <italic><tp:taxon-name><tp:taxon-name-part taxon-name-part-type="genus" reg="Leptosporomyces">L.</tp:taxon-name-part> <tp:taxon-name-part taxon-name-part-type="species" reg="galzinii">galzinii</tp:taxon-name-part></tp:taxon-name></italic> has detachable basidiomata with a glaucous surface and has a distribution in Europe (<xref ref-type="bibr" rid="B9">Eriksson and Ryvarden 1976</xref>), whereas our new species has fully effused basidiomata with a bluish gray surface and occurs in Asia.</p></tp:treatment-sec><ref-list><ref id="B2"><mixed-citation xmlns:xlink="http://www.w3.org/1999/xlink" xlink:type="simple">Bernicchia A, Gorjón SP, Arras L (2010) <tp:taxon-name><tp:taxon-name-part taxon-name-part-type="kingdom">Fungi</tp:taxon-name-part></tp:taxon-name> Europaei. Candusso Editrice, Italia 12: 1–1008.</mixed-citation></ref><ref id="B24"><mixed-citation xmlns:xlink="http://www.w3.org/1999/xlink" xlink:type="simple">Kotiranta H, Larsson K, Saarenoksa R, Kulju M (2012) <italic><tp:taxon-name><tp:taxon-name-part taxon-name-part-type="genus">Tretomyces</tp:taxon-name-part></tp:taxon-name></italic> gen. novum, <italic><tp:taxon-name><tp:taxon-name-part taxon-name-part-type="genus">Byssocorticium</tp:taxon-name-part> <tp:taxon-name-part taxon-name-part-type="species">caeruleum</tp:taxon-name-part></tp:taxon-name></italic> sp. nova, and new combinations in <italic><tp:taxon-name><tp:taxon-name-part taxon-name-part-type="genus">Dendrothele</tp:taxon-name-part></tp:taxon-name></italic> and <italic><tp:taxon-name><tp:taxon-name-part taxon-name-part-type="genus">Pseudomerulius</tp:taxon-name-part></tp:taxon-name></italic> (<tp:taxon-name><tp:taxon-name-part taxon-name-part-type="phylum">Basidiomycota</tp:taxon-name-part></tp:taxon-name>). Annales Botanici Fennici 48: 37–48. <ext-link xlink:href="10.5735/085.048.0106" ext-link-type="doi" xlink:type="simple">https://doi.org/10.5735/085.048.0106</ext-link></mixed-citation></ref><ref id="B7"><mixed-citation xmlns:xlink="http://www.w3.org/1999/xlink" xlink:type="simple">Eriksson J, Ryvarden L (1973) The <tp:taxon-name><tp:taxon-name-part taxon-name-part-type="family">Corticiaceae</tp:taxon-name-part></tp:taxon-name> of North Europe. Fungiflora, Oslo 2: 60–287.</mixed-citation></ref><ref id="B48"><mixed-citation xmlns:xlink="http://www.w3.org/1999/xlink" xlink:type="simple">Wijesinghe S, Deng Y, Yuan Q, Zhou H, Wang L, Dai Y, Xu Y, Jiang N, Al-Otibi F, Al-Sadi A, Cao B, Chen Q, de Silva N, Dong J, Dong W, Du T, Gu Z, He S, Jiang Q, Li F, Li Q, Li W, Liu P, Liu W, Liu X, Liu Z, Lu W, Maharachchikumbura S, Su J, Tang S, Tennakoon D, Wang X, Xiao W, Xie M, Yang X, Yang Y, Yang Y, Yang Y, Yang Y, Zhang J, Zhang S, Zhang X, Zhang X, Zhou Q, Al-Kharousi M, Al-Maqbali D, Al-Owaisi A, Al-Yahya’ei M, Han X, Hongsanan S, Hussain S, Jin J, Karunarathna S, Li C, Li S, Li Y, Luo Z, Manawasinghe I, Peng L, Thongklang N, Tian W, Tibpromma S, Velazhahan R, Xiao Y, Zhang Z, Zhao H, Zhao R, Rathnayaka A, Wanasinghe D, Hyde K, Zhao C (2025) Mycosphere Notes 572–624: Exploring the hidden diversity of fungi and fungi-like taxa in different terrestrial microhabitats. Mycosphere 16: 2975–3129. <ext-link xlink:href="10.5943/mycosphere/16/1/21" ext-link-type="doi" xlink:type="simple">https://doi.org/10.5943/mycosphere/16/1/21</ext-link></mixed-citation></ref><ref id="B9"><mixed-citation xmlns:xlink="http://www.w3.org/1999/xlink" xlink:type="simple">Eriksson J, Ryvarden L (1976) The <tp:taxon-name><tp:taxon-name-part taxon-name-part-type="family">Corticiaceae</tp:taxon-name-part></tp:taxon-name> of North Europe. Fungiflora, Oslo 4: 547–886.</mixed-citation></ref></ref-list></tp:taxon-treatment>
