# Supplementary material for: Two new corticioid species in Amylocorticiales and Atheliales (Agaricomycetes, Basidiomycota) from Southwestern China
Source: MycoKeys. 2026 Jun 18;134:225–44. doi: 10.3897/mycokeys.134.200816 (PMC13306206; doi:10.3897/mycokeys.134.200816)
Supplement: XML Treatment for Pseudoathelia [file mycokeys.134.200816-treatment3.xml]

<!DOCTYPE tp:taxon-treatment
  PUBLIC "-//TaxonX//DTD Taxonomic Treatment Publishing DTD v0 20100105//EN" "tax-treatment-NSO.dtd">
<tp:taxon-treatment xmlns:tp="http://www.plazi.org/taxpub"><tp:treatment-meta><kwd-group><label>Taxon classification</label><kwd>
                <named-content content-type="kingdom">
                  <named-content content-type="taxon-name">
                    <named-content content-type="kingdom">Fungi</named-content>
                  </named-content>
                </named-content>
              </kwd></kwd-group><mixed-citation publication-type="journal"><person-group><name><surname>Cui</surname><given-names>Yu-Jin</given-names></name><name><surname>Wang</surname><given-names>Chao-Ge</given-names></name><name><surname>Dai</surname><given-names>Yu-Cheng</given-names></name><name><surname>Wu</surname><given-names>Ying-Da</given-names></name></person-group><article-title>Two new corticioid species in <tp:taxon-name><tp:taxon-name-part taxon-name-part-type="order" reg="Amylocorticiales">Amylocorticiales</tp:taxon-name-part></tp:taxon-name> and <tp:taxon-name><tp:taxon-name-part taxon-name-part-type="order" reg="Atheliales">Atheliales</tp:taxon-name-part></tp:taxon-name> (<tp:taxon-name><tp:taxon-name-part taxon-name-part-type="class" reg="Agaricomycetes">Agaricomycetes</tp:taxon-name-part></tp:taxon-name>, <tp:taxon-name><tp:taxon-name-part taxon-name-part-type="phylum" reg="Basidiomycota">Basidiomycota</tp:taxon-name-part></tp:taxon-name>) from Southwestern China</article-title><source>MycoKeys</source><day>18</day><month>06</month><year>2026</year><volume>134</volume><fpage>225</fpage><lpage>244</lpage><pub-id pub-id-type="doi">10.3897/mycokeys.134.200816</pub-id></mixed-citation></tp:treatment-meta><tp:nomenclature><tp:taxon-name><object-id xmlns:xlink="http://www.w3.org/1999/xlink" content-type="arpha" xlink:type="simple">3E54E1CC-9945-594B-9379-FE4FC38F70BE</object-id>
                    		<tp:taxon-name-part taxon-name-part-type="genus" reg="Pseudoathelia">Pseudoathelia</tp:taxon-name-part>
                    	</tp:taxon-name><tp:taxon-authority>Yu Q. Liu &amp; S.H. He, J.
                    	Fungi 12(2, no. 153): 8 (2026)</tp:taxon-authority></tp:nomenclature><tp:treatment-sec sec-type="Notes"><title>Notes.</title><p>Three species, namely, <italic><tp:taxon-name><tp:taxon-name-part taxon-name-part-type="genus" reg="Pseudoathelia">Pseudoathelia</tp:taxon-name-part> <tp:taxon-name-part taxon-name-part-type="species" reg="fabri">fabri</tp:taxon-name-part></tp:taxon-name></italic>, <italic><tp:taxon-name><tp:taxon-name-part taxon-name-part-type="genus" reg="Pseudoathelia">P.</tp:taxon-name-part> <tp:taxon-name-part taxon-name-part-type="species" reg="linzhiensis">linzhiensis</tp:taxon-name-part></tp:taxon-name></italic>, and <italic><tp:taxon-name><tp:taxon-name-part taxon-name-part-type="genus" reg="Pseudoathelia">P.</tp:taxon-name-part> <tp:taxon-name-part taxon-name-part-type="species" reg="septentrionalis">septentrionalis</tp:taxon-name-part></tp:taxon-name></italic>, are accepted within this genus. <italic><tp:taxon-name><tp:taxon-name-part taxon-name-part-type="genus" reg="Pseudoathelia">Pseudoathelia</tp:taxon-name-part></tp:taxon-name></italic> was recently established to accommodate two species originally placed in <italic><tp:taxon-name><tp:taxon-name-part taxon-name-part-type="genus" reg="Leptosporomyces">Leptosporomyces</tp:taxon-name-part></tp:taxon-name></italic> (<xref ref-type="bibr" rid="B31">Liu et al. 2026</xref>). In the phylogenetic analyses, <italic><tp:taxon-name><tp:taxon-name-part taxon-name-part-type="genus" reg="Pseudoathelia">Pseudoathelia</tp:taxon-name-part></tp:taxon-name></italic> form an independent clade separated from other genera within <tp:taxon-name><tp:taxon-name-part taxon-name-part-type="order" reg="Amylocorticiales">Amylocorticiales</tp:taxon-name-part></tp:taxon-name>. <italic><tp:taxon-name><tp:taxon-name-part taxon-name-part-type="genus" reg="Pseudoathelia">Pseudoathelia</tp:taxon-name-part></tp:taxon-name></italic> is recognized by merulioid, tuberculate to membranous hymenophore when fresh, fibrillose sterile margin and ellipsoid, oblong ellipsoid to broad cylindrical basidiospores, and growth on gymnosperm wood (<xref ref-type="bibr" rid="B31">Liu et al. 2026</xref>).</p></tp:treatment-sec><ref-list><ref id="B31"><mixed-citation xmlns:xlink="http://www.w3.org/1999/xlink" xlink:type="simple">Liu YQ, Ye J, He SY, Yuan Y, Liu S, Li Y, Huang MR, Ynag N, He SH (2026) Taxonomy and phylogeny of <tp:taxon-name><tp:taxon-name-part taxon-name-part-type="order">Amylocorticiales</tp:taxon-name-part></tp:taxon-name> (<tp:taxon-name><tp:taxon-name-part taxon-name-part-type="phylum">Basidiomycota</tp:taxon-name-part></tp:taxon-name>): two new genera, six new species, and four new combinations. Journal of <tp:taxon-name><tp:taxon-name-part taxon-name-part-type="kingdom">Fungi</tp:taxon-name-part></tp:taxon-name> 12: 153. <ext-link xlink:href="10.3390/jof12020153" ext-link-type="doi" xlink:type="simple">https://doi.org/10.3390/jof12020153</ext-link></mixed-citation></ref></ref-list></tp:taxon-treatment>
