# Supplementary material for: Two new corticioid species in Amylocorticiales and Atheliales (Agaricomycetes, Basidiomycota) from Southwestern China
Source: MycoKeys. 2026 Jun 18;134:225–44. doi: 10.3897/mycokeys.134.200816 (PMC13306206; doi:10.3897/mycokeys.134.200816)
Supplement: XML Treatment for Pseudoathelia fabri [file mycokeys.134.200816-treatment4.xml]

<!DOCTYPE tp:taxon-treatment
  PUBLIC "-//TaxonX//DTD Taxonomic Treatment Publishing DTD v0 20100105//EN" "tax-treatment-NSO.dtd">
<tp:taxon-treatment xmlns:tp="http://www.plazi.org/taxpub"><tp:treatment-meta><kwd-group><label>Taxon classification</label><kwd>
                <named-content content-type="kingdom">
                  <named-content content-type="taxon-name">
                    <named-content content-type="kingdom">Fungi</named-content>
                  </named-content>
                </named-content>
              </kwd></kwd-group><mixed-citation publication-type="journal"><person-group><name><surname>Cui</surname><given-names>Yu-Jin</given-names></name><name><surname>Wang</surname><given-names>Chao-Ge</given-names></name><name><surname>Dai</surname><given-names>Yu-Cheng</given-names></name><name><surname>Wu</surname><given-names>Ying-Da</given-names></name></person-group><article-title>Two new corticioid species in <tp:taxon-name><tp:taxon-name-part taxon-name-part-type="order" reg="Amylocorticiales">Amylocorticiales</tp:taxon-name-part></tp:taxon-name> and <tp:taxon-name><tp:taxon-name-part taxon-name-part-type="order" reg="Atheliales">Atheliales</tp:taxon-name-part></tp:taxon-name> (<tp:taxon-name><tp:taxon-name-part taxon-name-part-type="class" reg="Agaricomycetes">Agaricomycetes</tp:taxon-name-part></tp:taxon-name>, <tp:taxon-name><tp:taxon-name-part taxon-name-part-type="phylum" reg="Basidiomycota">Basidiomycota</tp:taxon-name-part></tp:taxon-name>) from Southwestern China</article-title><source>MycoKeys</source><day>18</day><month>06</month><year>2026</year><volume>134</volume><fpage>225</fpage><lpage>244</lpage><pub-id pub-id-type="doi">10.3897/mycokeys.134.200816</pub-id></mixed-citation></tp:treatment-meta><tp:nomenclature><tp:taxon-name><object-id xmlns:xlink="http://www.w3.org/1999/xlink" content-type="arpha" xlink:type="simple">AB028C16-E7F7-5ACF-B385-2ADFC8EFD049</object-id>
                    		<tp:taxon-name-part taxon-name-part-type="genus" reg="Pseudoathelia">Pseudoathelia</tp:taxon-name-part> <tp:taxon-name-part taxon-name-part-type="species" reg="fabri">fabri</tp:taxon-name-part>
                    	
                    		<object-id xmlns:xlink="http://www.w3.org/1999/xlink" content-type="mycobank" xlink:type="simple">863720</object-id>
                    	</tp:taxon-name><tp:taxon-authority>Y.J. Cui, Chao G. Wang &amp; Y.C. Dai</tp:taxon-authority><tp:taxon-status xmlns:xlink="http://www.w3.org/1999/xlink" xlink:type="simple">sp. nov.</tp:taxon-status><xref ref-type="fig" rid="F4">Figs 4</xref><xref ref-type="fig" rid="F5">, 5</xref></tp:nomenclature><tp:treatment-sec sec-type="Holotype"><title>Holotype.</title><p>China • Xizang, Rikaze, Yadong County, Forests from Pasha Falls to Nathu La Gate, <named-content xmlns:xlink="http://www.w3.org/1999/xlink" content-type="dwc:verbatimCoordinates" xlink:type="simple">27°20.184'N, 88°57.972'E</named-content>, elevation 3,200 m, on fallen branch of <italic><tp:taxon-name><tp:taxon-name-part taxon-name-part-type="genus" reg="Abies">Abies</tp:taxon-name-part> <tp:taxon-name-part taxon-name-part-type="species" reg="fabri">fabri</tp:taxon-name-part></tp:taxon-name></italic>, 16 October 2024, Dai 31684 (<named-content xmlns:xlink="http://www.w3.org/1999/xlink" content-type="dwc:institutional_code" xlink:title="Beijing Forestry University" xlink:href="https://scientific-collections.gbif.org/institution/b0f02bea-c4c9-489a-a8ff-40048cf99952" xlink:type="simple">BJFC</named-content> 051943).</p><fig id="F4" position="float" orientation="portrait"><object-id xmlns:xlink="http://www.w3.org/1999/xlink" content-type="doi" xlink:type="simple">10.3897/mycokeys.134.200816.figure4</object-id><object-id xmlns:xlink="http://www.w3.org/1999/xlink" content-type="arpha" xlink:type="simple">8A94A82A-A54E-51BA-82EA-E070136F8975</object-id><label>Figure 4.</label><caption><p>Basidiomata of <italic><tp:taxon-name><tp:taxon-name-part taxon-name-part-type="genus" reg="Pseudoathelia">Pseudoathelia</tp:taxon-name-part> <tp:taxon-name-part taxon-name-part-type="species" reg="fabri">fabri</tp:taxon-name-part></tp:taxon-name></italic> (holotype, <named-content xmlns:xlink="http://www.w3.org/1999/xlink" content-type="dwc:institutional_code" xlink:title="Beijing Forestry University" xlink:href="https://scientific-collections.gbif.org/institution/b0f02bea-c4c9-489a-a8ff-40048cf99952" xlink:type="simple">BJFC</named-content> 051943). Scale bars: 1 cm (<bold>a</bold>); 1 mm (<bold>b</bold>).</p></caption><graphic xmlns:xlink="http://www.w3.org/1999/xlink" xlink:href="mycokeys-134-225-g004.jpg" id="oo_1684638.jpg" position="float" orientation="portrait" xlink:type="simple"><uri content-type="original_file" xlink:type="simple">https://binary.pensoft.net/fig/1684638</uri></graphic></fig><fig id="F5" position="float" orientation="portrait"><object-id xmlns:xlink="http://www.w3.org/1999/xlink" content-type="doi" xlink:type="simple">10.3897/mycokeys.134.200816.figure5</object-id><object-id xmlns:xlink="http://www.w3.org/1999/xlink" content-type="arpha" xlink:type="simple">CBA49C63-F1BC-5136-85AF-B4726B8D0B31</object-id><label>Figure 5.</label><caption><p>Microscopic structures of <italic><tp:taxon-name><tp:taxon-name-part taxon-name-part-type="genus" reg="Pseudoathelia">Pseudoathelia</tp:taxon-name-part> <tp:taxon-name-part taxon-name-part-type="species" reg="fabri">fabri</tp:taxon-name-part></tp:taxon-name></italic> (holotype, <named-content xmlns:xlink="http://www.w3.org/1999/xlink" content-type="dwc:institutional_code" xlink:title="Beijing Forestry University" xlink:href="https://scientific-collections.gbif.org/institution/b0f02bea-c4c9-489a-a8ff-40048cf99952" xlink:type="simple">BJFC</named-content> 051943) <bold>a</bold>. Basidiospores; <bold>b</bold>. Basidia and basidioles <bold>c</bold>. A section of basidioma.</p></caption><graphic xmlns:xlink="http://www.w3.org/1999/xlink" xlink:href="mycokeys-134-225-g005.jpg" id="oo_1684639.jpg" position="float" orientation="portrait" xlink:type="simple"><uri content-type="original_file" xlink:type="simple">https://binary.pensoft.net/fig/1684639</uri></graphic></fig></tp:treatment-sec><tp:treatment-sec sec-type="Etymology"><title>Etymology.</title><p><italic>Fabri</italic> (Lat.): refers to the species growing on <italic><tp:taxon-name><tp:taxon-name-part taxon-name-part-type="genus" reg="Abies">Abies</tp:taxon-name-part> <tp:taxon-name-part taxon-name-part-type="species" reg="fabri">fabri</tp:taxon-name-part></tp:taxon-name></italic>.</p></tp:treatment-sec><tp:treatment-sec sec-type="Description"><title>Description.</title><p><bold><italic>Basidiomata</italic></bold>. Annual, resupinate, ceraceous to leather and soft, without odor or taste when fresh, becoming brittle membranous and lighter in weight upon drying, up to 11 cm long, 3 cm wide and 0.4 mm thick at the center when dry. Hymenophore merulioid and white when fresh, becoming cream (4A2) to salmon (6A4) upon drying; sterile margin fimbriate, concolorous to hymenophore.</p><p><bold><italic>Hyphal structure</italic></bold>. Hyphal system monomitic; generative hyphae bearing clamp connections, hyaline, IKI−, CB−; tissues unchanged in <abbrev xmlns:xlink="http://www.w3.org/1999/xlink" xlink:title="5% potassium hydroxide" xlink:type="simple">KOH</abbrev>.</p><p><bold><italic>Subiculum and Hymenium</italic></bold>. Subicular generative hyphae clamped, 1.8–5 µm in diam, thin walled, branched, interwoven, occasionally encrusted with small granules. Subhymenial hyphae 1.8–3 µm in diam, thin-walled, frequently branched. Cystidia and cystidioles absent. Basidia clavate, 16.5–19.5 × 4.7–6.5 µm, 4-sterigmate, with basal clamp connection, with or without oily contents; basidioles of similar shape to basidia but smaller.</p><p><bold><italic>Basidiospores</italic></bold>. Oblong ellipsoid, thin-walled, smooth, IKI−, CB−, (4.0–)4.1–5.5(–5.8) × (1.5–)1.8–2.4(–2.6) µm, L = 4.77 μm, W = 2.05 μm, Q = 2.29–2.32 (n=60/2).</p><p><bold><italic>Type of rot</italic></bold>. White rot.</p></tp:treatment-sec><tp:treatment-sec sec-type="Additional specimen examined"><title>Additional specimen examined.</title><p>China • Xizang, Rikaze, Yadong County, Forests from Pasha Falls to Nathu La Gate, <named-content xmlns:xlink="http://www.w3.org/1999/xlink" content-type="dwc:verbatimCoordinates" xlink:type="simple">27.3374°N, 88.9785°E</named-content>, elevation 3100 m, on fallen branch of <italic><tp:taxon-name><tp:taxon-name-part taxon-name-part-type="genus" reg="Abies">Abies</tp:taxon-name-part> <tp:taxon-name-part taxon-name-part-type="species" reg="fabri">fabri</tp:taxon-name-part></tp:taxon-name></italic>, 16 October 2024, Dai 31693 (<named-content xmlns:xlink="http://www.w3.org/1999/xlink" content-type="dwc:institutional_code" xlink:title="Beijing Forestry University" xlink:href="https://scientific-collections.gbif.org/institution/b0f02bea-c4c9-489a-a8ff-40048cf99952" xlink:type="simple">BJFC</named-content> 051952).</p></tp:treatment-sec><tp:treatment-sec sec-type="Notes"><title>Notes.</title><p>Phylogenetically, <italic><tp:taxon-name><tp:taxon-name-part taxon-name-part-type="genus" reg="Pseudoathelia">Pseudoathelia</tp:taxon-name-part> <tp:taxon-name-part taxon-name-part-type="species" reg="fabri">fabri</tp:taxon-name-part></tp:taxon-name></italic> is related to <italic><tp:taxon-name><tp:taxon-name-part taxon-name-part-type="genus" reg="Pseudoathelia">Pseudoathelia</tp:taxon-name-part> <tp:taxon-name-part taxon-name-part-type="species" reg="septentrionalis">septentrionalis</tp:taxon-name-part></tp:taxon-name></italic> and <italic><tp:taxon-name><tp:taxon-name-part taxon-name-part-type="genus" reg="Pseudoathelia">Pseudoathelia</tp:taxon-name-part> <tp:taxon-name-part taxon-name-part-type="species" reg="linzhiensis">linzhiensis</tp:taxon-name-part></tp:taxon-name></italic>. However, <italic><tp:taxon-name><tp:taxon-name-part taxon-name-part-type="genus" reg="Pseudoathelia">P.</tp:taxon-name-part> <tp:taxon-name-part taxon-name-part-type="species" reg="septentrionalis">septentrionalis</tp:taxon-name-part></tp:taxon-name></italic> is readily distinguished from <italic><tp:taxon-name><tp:taxon-name-part taxon-name-part-type="genus" reg="Pseudoathelia">P.</tp:taxon-name-part> <tp:taxon-name-part taxon-name-part-type="species" reg="fabri">fabri</tp:taxon-name-part></tp:taxon-name></italic> by its longer basidiospores (6–6.5 × 1.5–2 µm vs. 4.1–5.5 × 1.8–2.4 µm, <xref ref-type="bibr" rid="B2">Bernicchia et al. 2010</xref>) and smaller basidia (12–15 × 3–4 µm vs. 16.5–19.5 × 4.7–6.5 µm, <xref ref-type="bibr" rid="B2">Bernicchia et al. 2010</xref>). <italic><tp:taxon-name><tp:taxon-name-part taxon-name-part-type="genus" reg="Pseudoathelia">Pseudoathelia</tp:taxon-name-part> <tp:taxon-name-part taxon-name-part-type="species" reg="linzhiensis">linzhiensis</tp:taxon-name-part></tp:taxon-name></italic> differs from <italic><tp:taxon-name><tp:taxon-name-part taxon-name-part-type="genus" reg="Pseudoathelia">P.</tp:taxon-name-part> <tp:taxon-name-part taxon-name-part-type="species" reg="fabri">fabri</tp:taxon-name-part></tp:taxon-name></italic> by its smaller basidia (11.5–13.5 × 3.2–3.8 µm vs. 16.5–19.5 × 4.7–6.5 µm, <xref ref-type="bibr" rid="B61">Zhou et al. 2024</xref>).</p><p><italic><tp:taxon-name><tp:taxon-name-part taxon-name-part-type="genus" reg="Pseudoathelia">Pseudoathelia</tp:taxon-name-part> <tp:taxon-name-part taxon-name-part-type="species" reg="fabri">fabri</tp:taxon-name-part></tp:taxon-name></italic> is morphologically similar to <italic><tp:taxon-name><tp:taxon-name-part taxon-name-part-type="genus" reg="Pseudoathelia">P.</tp:taxon-name-part> <tp:taxon-name-part taxon-name-part-type="species" reg="septentrionalis">septentrionalis</tp:taxon-name-part></tp:taxon-name></italic> by the merulioid hymenophore which becomes smooth and more or less cracked when dry as well as a fibrillose sterile margin with white rhizomorphs, but the latter species has subcylindrical to subfusiform basidiospores (5–6.5 × 1.5–2 µm vs. 4.1–5.5 × 1.8–2.4 µm, <xref ref-type="bibr" rid="B8">Eriksson and Ryvarden 1975</xref>). In addition, although <italic><tp:taxon-name><tp:taxon-name-part taxon-name-part-type="genus" reg="Pseudoathelia">P.</tp:taxon-name-part> <tp:taxon-name-part taxon-name-part-type="species" reg="fabri">fabri</tp:taxon-name-part></tp:taxon-name></italic> and <italic><tp:taxon-name><tp:taxon-name-part taxon-name-part-type="genus" reg="Pseudoathelia">P.</tp:taxon-name-part> <tp:taxon-name-part taxon-name-part-type="species" reg="linzhiensis">linzhiensis</tp:taxon-name-part></tp:taxon-name></italic> share a similar distribution in southwestern China, the latter has smooth hymenophore when fresh and smaller basidiospores (3.8–4.3 × 1.7–2 µm vs. 4.1–5.5 × 1.8–2.4 µm, <xref ref-type="bibr" rid="B61">Zhou et al. 2024</xref>).</p></tp:treatment-sec><ref-list><ref id="B2"><mixed-citation xmlns:xlink="http://www.w3.org/1999/xlink" xlink:type="simple">Bernicchia A, Gorjón SP, Arras L (2010) <tp:taxon-name><tp:taxon-name-part taxon-name-part-type="kingdom">Fungi</tp:taxon-name-part></tp:taxon-name> Europaei. Candusso Editrice, Italia 12: 1–1008.</mixed-citation></ref><ref id="B61"><mixed-citation xmlns:xlink="http://www.w3.org/1999/xlink" xlink:type="simple">Zhou HM, Zhang XC, Li JT, Wu F, Zhao CL (2024) Morphological characteristics and phylogenetic analyses revealed four new wood inhabiting fungi (<tp:taxon-name><tp:taxon-name-part taxon-name-part-type="class">Agaricomycetes</tp:taxon-name-part></tp:taxon-name>, <tp:taxon-name><tp:taxon-name-part taxon-name-part-type="phylum">Basidiomycota</tp:taxon-name-part></tp:taxon-name>) in Xizang Autonomous Region, China. MycoKeys 106: 201–224. <ext-link xlink:href="10.3897/mycokeys.106.125831" ext-link-type="doi" xlink:type="simple">https://doi.org/10.3897/mycokeys.106.125831</ext-link></mixed-citation></ref><ref id="B8"><mixed-citation xmlns:xlink="http://www.w3.org/1999/xlink" xlink:type="simple">Eriksson J, Ryvarden L (1975) The <tp:taxon-name><tp:taxon-name-part taxon-name-part-type="family">Corticiaceae</tp:taxon-name-part></tp:taxon-name> of North Europe. Fungiflora, Oslo 3: 288–546.</mixed-citation></ref></ref-list></tp:taxon-treatment>
